# Supplementary material for: Investigation of Mechanical, Chemical, and Antibacterial Properties of Electrospun Cellulose-Based Scaffolds Containing Orange Essential Oil and Silver Nanoparticles
Source: Polymers (Basel). 2021 Dec 27;14(1):85. doi: 10.3390/polym14010085 (PMC8747631; doi:10.3390/polym14010085)
Supplement: Supplementary file 1 [file polymers-14-00085-s001.zip]

Archive with 1 entries (1 files):
- polymers-1488923-supplementary.pdf
